# Supplementary material for: Tropaeolin OO as a Chemical Sensor for a Trace Amount of Pd(II) Ions Determination
Source: Molecules. 2022 Jul 14;27(14):4511. doi: 10.3390/molecules27144511 (PMC9317805; doi:10.3390/molecules27144511)
Supplement: Supplementary file 1 [file molecules-27-04511-s001.zip]

Archive with 1 entries (1 files):
- molecules-1749005-supplementary.pdf
